# Supplementary material for: Occult hepatitis B virus infection in a Kenyan cohort of HIV infected anti-retroviral therapy naïve adults
Source: PLoS One. 2021 Jan 6;16(1):e0244947. doi: 10.1371/journal.pone.0244947 (PMC7787452; doi:10.1371/journal.pone.0244947)
Supplement: S1 File — (XLSX) [file pone.0244947.s001.xlsx]

## Sheet: Sheet1
NO	SITE	ENROL NO	DATE ENROLLED (MMM/YYYY)	YEAR OF BIRTH (YYYY)	AGE AT ENROL (YEARS)	GENDER (M/F)	MARITAL STATUS (S, M, SE, D, W)	EVER OR NEVER MARRIED	HEP B VACC STATUS (Y, N, M)	Year of vaccination	No of Doses	HBsAg (P, N, B,D)	Anti-HBs (P, N)	Anti-HBs titer	Anti-HBc (P,N)	Ab Profile	HBV DNA (IU/mL)	OBI/NO OBI	Naive vs prev infxn	CD4 MM 3	HIV VIRAL LOAD IU/ML	HIV V/L log	AST U/L	ALT U/L	PLATELET 10 9/L	APRI		AST ULN
1	01	001	Mar 2019	1952	66	M	M	EM	N	NA	NA	N	P	107.1	N	I	NOT DET	NO	Imm	18	56747	4.75394	31.3	54.1	246	0.318089		40
2	01	002	Mar 2019	1970	49	F	SE	EM	N	NA	NA	N	P	5.04	N	I	NOT DET	NO	Imm	8	2805999	6.44809	56.4	48.1	344	0.409884		40
3	01	003	Apr 2019	1994	24	F	S	NM	N	NA	NA	N	N	<2	N	BN	NOT DET	NO	Naïve	711	30686	4.48694	18.8	10.4	327	0.143731		40
4	01	004	Apr 2019	1972	46	F	S	NM	Y	1997	3	N	P	10.99	N	I	NOT DET	NO	Imm	69	3959953	6.59769	39.4	17.3	171	0.576023		40
5	01	005	Apr 2019	1972	47	M	S	NM	N	NA	NA	N	N	<2	N	BN	NOT DET	NO	Naïve	325	118355	5.07319	41.6	32.1	159	0.654088		40
6	01	006	Apr 2019	1970	49	M	M	EM	N	NA	NA	N	N	<2	N	BN	NOT DET	NO	Naïve	28	30164	4.47949	24.7	19.4	200	0.30875		40
7	01	007	Apr 2019	1972	46	F	M	EM	N	NA	NA	N	P	551.9	N	I	NOT DET	NO	Imm	200	1152455	6.06162	24.9	13.5	200	0.31125		40
8	01	008	Apr 2019	1973	46	F	M	EM	Y	2018	3	N	N	<2	N	BN	NOT DET	NO	Naïve	130	1340498	6.12727	35	17	341	0.256598		40
9	01	009	Apr 2019	1971	47	M	M	EM	N	NA	NA	N	P	38.24	P	BP	NOT DET	NO	Prev	80	1530726	6.1849	47.3	39.6	159	0.743711		40
10	01	010	Apr 2019	1973	46	F	S	NM	N	NA	NA	N	P	399	P	BP	NOT DET	NO	Prev	34	239183	5.37873	26.2	8.2	292	0.224315		40
11	01	011	Apr 2019	1952	66	M	M	EM	N	NA	NA	N	N	<2	P	C	NOT DET	NO	Prev	33	999402	5.99974						40
12	01	012	Apr 2019	1987	32	F	S	NM	N	NA	NA	N	N	<2	N	BN	NOT DET	NO	Naïve	40	469301	5.67145	14.6	5	216	0.168981		40
13	01	013	Apr 2019	1955	63	M	W	EM	N	NA	NA	N	N	<2	N	BN	NOT DET	NO	Naïve	254	80563	4.90614	17.9	12.7	225	0.198889		40
14	01	014	May 2019	1989	30	F	M	EM	N	NA	NA	N	P	74.99	N	I	NOT DET	NO	Imm	510	14505	4.16152	16.7	19.2	247	0.169028		40
15	01	015	May 2019	1968	50	F	M	EM	N	NA	NA	N	N	<2	N	BN	NOT DET	NO	Naïve	185	90337	4.95587	55.7	26	350	0.397857		40
16	01	017	May 2019	1978	40	F	M	EM	N	NA	NA	N	N	<2	N	BN	NOT DET	NO	Naïve	22	3447314	6.53748	17.3	6.2	267	0.161985		40
17	01	018	May 2019	1961	57	M	M	EM	N	NA	NA	N	P	4.6	P	BP	108	OBI	Prev	152	133748	5.12629	60	22.5	225	0.666667		40
18	01	019	May 2019	1969	49	M	W	EM	N	NA	NA	N	P	160	P	BP	NOT DET	NO	Prev	84	1824773	6.26121	22.9	28.8	347	0.164986		40
19	01	020	May 2019	1970	48	M	M	EM	N	NA	NA	N	P	109.9	P	BP	NOT DET	NO	Prev	131			30.9	38.9	507	0.152367		40
20	01	021	May 2019	1973	45	M	M	EM	N	NA	NA	N	N	<2	N	BN	NOT DET	NO	Naïve	81	199346	5.29961	55.2	86	150	0.92		40
21	01	022	Jun 2019	1982	37	F	M	EM	N	NA	NA	N	N	<2	P	C	NOT DET	NO	Prev	746	22210	4.34655	19.3	7.8	267	0.180712		40
22	01	023	Jun 2019	1967	52	M	M	EM	N	NA	NA	N	P	41.41	N	I	NOT DET	NO	Imm	90	315779	5.49938	29.3	20	282	0.259752		40
23	01	024	Jun 2019	1983	36	M	M	EM	Y	2007	3	N	P	75.66	N	I	NOT DET	NO	Imm	645	16224	4.21016	24.3	50.8	241	0.252075		40
24	01	025	Jun 2019	1988	31	F	M	EM	N	NA	NA	N	N	<2	N	BN	NOT DET	NO	Naïve	81	10000000	7	29.6	14	219	0.3379		40
25	01	026	Jul 2019	1978	40	M	M	EM	N	NA	NA	N	P	63.85	P	BP	NOT DET	NO	Prev	8	856373	5.93266	43.9	20.7	188	0.583777		40
26	01	027	Jul 2019	1986	32	F	S	NM	Y	2003	3	N	P	53.44	N	I	NOT DET	NO	Imm	456	5686	3.75481	21.1	12.2	286	0.184441		40
27	01	029	Aug 2019	1982	36	F	W	EM	Y	2018	3	N	P	5.54	N	I	NOT DET	NO	Imm	592	6368	3.804	17.5	12.2	397	0.110202		40
28	01	030	Aug 2019	1978	40	F	S	NM	N	NA	NA	N	P	21.91	P	BP	<20	OBI	Prev	419	1722	3.23603	54.7	36.5	65	2.10385		40
29	01	031	Sep 2019	1981	38	F	M	EM	N	NA	NA	N	N	<2	N	BN	NOT DET	NO	Naïve	82	58363	4.76614	39	19	203	0.480296		40
30	01	032	Sep 2019	1958	61	F	D	EM	Y	2017	3	N	P	13.92	N	I	NOT DET	NO	Imm	21	1426528	6.15428	87.7	33.7	262	0.836832		40
31	01	033	Sep 2019	1961	58	M	M	EM	N	NA	NA	N	P	>1000	P	BP	NOT DET	NO	Prev	90	305596	5.48515	34.2	12.1				40
32	01	034	Sep 2019	1993	26	F	S	NM	N	NA	NA	N	N	<2	N	BN	NOT DET	NO	Naïve	562	3916	3.59284	11.3	5.1	222	0.127252		40
33	01	035	Sep 2019	1973	46	F	M	EM	N	NA	NA	N	N	<2	N	BN	NOT DET	NO	Naïve	243	158953	5.20127	21	12	216	0.243056		40
34	01	036	Sep 2019	1962	57	M	M	EM	N	NA	NA	N	P	51.66	P	BP	<20	OBI	Prev	248	42020	4.62346	29.2	68.8	259	0.281853		40
35	01	037	Oct 2019	1976	43	F	M	EM	N	NA	NA	N	N	<2	N	BN	NOT DET	NO	Naïve	341	2072	3.31639	17.9	15.2	376	0.119016		40
36	01	038	Oct 2019	1960	59	M	M	EM	N	NA	NA	P							Prev	92	270804	5.43266	35.7	15.7	146	0.611301		40
37	01	039	Oct 2019	1968	51	F	W	EM	N	NA	NA	N	N	<2	N	BN	NOT DET	NO	Naïve	167	623601	5.79491	16.3	10.5	264	0.154356		40
38	01	040	Oct 2019	1988	30	M	S	NM	N	NA	NA	N	P	899.7	P	BP	NOT DET	NO	Prev	214	21516	4.33276	23.8	23.2	162	0.367284		40
39	01	041	Nov 2019	1968	51	F	SE	EM	N	NA	NA	N	N	<2	P	C	NOT DET	NO	Prev	131	252968	5.40307	28.9	13.2	570	0.126754		40
40	01	042	Nov 2019	1969	50	F	M	EM	N	NA	NA	N	N	<2	N	BN	NOT DET	NO	Naïve	4	247604	5.39376	15.2	10.3	266	0.142857		40
41	01	043	Nov 2019	1981	38	M	M	EM	N	NA	NA	N	N	<2	N	BN	NOT DET	NO	Naïve	10	118447	5.07352	41.6	45.2	347	0.299712		40
42	01	044	Nov 2019	1977	42	F	SE	EM	N	NA	NA	N	N	<2	N	BN	NOT DET	NO	Naïve	160	90850	4.95832	27.8	17.4	264	0.263258		40
43	01	045	Nov 2019	1976	43	M	M	EM	N	NA	NA	N	N	<2	N	BN	NOT DET	NO	Naïve	22	414742	5.61778	17.7	8.2	235	0.188298		40
44	01	046	Nov 2019	1991	28	F	S	NM	N	NA	NA	N	N	<2	P	C	NOT DET	NO	Prev	1058	124441	5.09496	20.5	13.6	502	0.102092		40
45	01	047	Nov 2019	1979	40	M	M	EM	N	NA	NA	N	N	<2	N	BN	NOT DET	NO	Naïve	6	1211472	6.08331	23	16.4	255	0.22549		40
46	01	048	Jan 2020	1959	61	M	M	EM	N	NA	NA	N	P	6.26	P	BP	NOT DET	NO	Prev	146	2014982	6.30427	24	13.1	254	0.23622		40
47	01	049	Jan 2020	1986	33	F	M	EM	N	NA	NA	N	N	<2	N	BN	NOT DET	NO	Naïve	1	10985844	7.04083						40
48	01	050	Jan 2020	1980	39	M	M	EM	N	NA	NA	N	N	<2	N	BN	NOT DET	NO	Naïve	62	222506	5.34734	26.8	21.8	166	0.403614		40
49	01	051	Jan 2020	1969	50	M	M	EM	N	NA	NA	N	N	<2	N	BN	NOT DET	NO	Naïve	63	221433	5.34524	52.2	13.8				40
50	01	052	Feb 2020	1975	44	F	M	EM	N	NA	NA	N	N	<2	N	BN	NOT DET	NO	Naïve	69	1048175	6.02043	44	35.1	197	0.558376		40
51	01	053	Feb 2020	1989	30	F	D	EM	N	NA	NA	N	P	35.49	P	BP	NOT DET	NO	Prev	190	149585	5.17489	28.3	5.6	277	0.255415		40
52	01	054	Feb 2020	1999	19	M	S	NM	Y	2020	1	N	N	<2	N	BN	NOT DET	NO	Naïve	505	9754	3.98918	25.5	40.3	216	0.295139		40
53	01	055	Mar 2020	1971	49	F	S	NM	N	NA	NA	N	P	16.7	N	I	NOT DET	NO	Imm	7	289479	5.46162	25.2	30.5	260	0.242308		40
54	01	056	Apr 2020	1961	58	F	M	EM	Y	2004	3	N	P	33.64	P	BP	43	OBI	Prev	26	918954	5.96329	35.8	29.8	246	0.363821		40
55	04	001	Sep 2019	1984	35	M	M	EM	N	NA	NA	N	N	<2	N	BN	NOT DET	NO	Naïve				10.2	5.7				40
56	04	002	Sep 2019	1994	25	F	S	NM	N	NA	NA	N	N	<2	N	BN	NOT DET	NO	Naïve				14.8	4.1				40
57	04	004	Sep 2019	1985	34	M	M	EM	N	NA	NA	N	N	<2	N	BN	NOT DET	NO	Naïve				16.9	7.1				40
58	04	005	Sep 2019	1996	23	F	S	NM	N	NA	NA	N	P	>1000	P	BP	NOT DET	NO	Prev				24.3	7.3				40
59	04	006	Sep 2019	1989	30	F	S	NM	N	NA	NA	N	N	<2	N	BN	NOT DET	NO	Naïve				16.2	6.5				40
60	04	007	Sep 2019	1994	24	F	M	EM	N	NA	NA	N	P	>1000	P	BP	NOT DET	NO	Prev				8.4	3.4				40
61	04	008	Sep 2019	1994	25	M	S	NM	N	NA	NA	N	N	<2	N	BN	NOT DET	NO	Naïve				20.6	7.6				40
62	04	009	Sep 2019	1982	37	M	M	EM	N	NA	NA	N	P	11.61	P	BP	NOT DET	NO	Prev				30.3	21				40
63	04	010	Sep 2019	1968	51	M	W	EM	N	NA	NA	N	P	22.38	P	BP	NOT DET	NO	Prev				13.3	7.2				40
64	04	011	Sep 2019	1989	29	M	M	EM	N	NA	NA	N	P	46.52	P	BP	45	OBI	Prev				53.1	13				40
65	04	012	Sep 2019	1986	33	M	M	EM	N	NA	NA	N	N	<2	N	BN	NOT DET	NO	Naïve				18.7	9.3				40
66	04	013	Sep 2019	1960	59	M	M	EM	N	NA	NA	N	P	165.4	P	BP	NOT DET	NO	Prev				18.7	9.3				40
67	04	014	Sep 2019	1990	29	F	M	EM	N	NA	NA	N	P	>1000	P	BP	NOT DET	NO	Prev				14.3	4.2				40
68	04	015	Sep 2019	1990	29	M	M	EM	N	NA	NA	N	N	<2	N	BN	NOT DET	NO	Naïve				24.4	7.3				40
69	04	016	Sep 2019	1989	30	F	M	EM	N	NA	NA	N	N	<2	N	BN	NOT DET	NO	Naïve				11.1	4.2				40
70	04	017	Sep 2019	1978	40	M	W	EM	N	NA	NA	N	P	6.65	P	BP	NOT DET	NO	Prev				21.3	8.5				40
71	04	018	Sep 2019	1972	47	M	D	EM	N	NA	NA	N	N	<2	N	BN	NOT DET	NO	Naïve				27.3	6.1				40
72	04	019	Sep 2019	1999	20	M	S	NM	N	NA	NA	N	N	<2	N	BN	NOT DET	NO	Naïve				19.4	11.3				40
73	04	020	Sep 2019	1970	48	F	M	EM	N	NA	NA	N	N	<2	P	C	NOT DET	NO	Prev				3.7	10.1				40
74	04	021	Sep 2019	1982	36	M	M	EM	N	NA	NA	N	N	<2	N	BN	NOT DET	NO	Naïve				21.1	10.6				40
75	04	022	Sep 2019	1991	27	F	S	NM	N	NA	NA	N	N	<2	N	BN	NOT DET	NO	Naïve				10.4	5				40
76	04	023	Sep 2019	1989	30	F	S	NM	N	NA	NA	N	P	>1000	P	BP	NOT DET	NO	Prev				15.7	3.2				40
77	04	024	Sep 2019	1984	35	M	SE	EM	N	NA	NA	N	P	>1000	P	BP	<20	OBI	Prev				25.8	6.7				40
78	04	025	Sep 2019	1979	40	M	M	EM	N	NA	NA	N	P	60.15	P	BP	322	OBI	Prev				59.8	20.5				40
79	04	026	Sep 2019	1990	28	M	M	EM	N	NA	NA	N	P	228	P	BP	<20	OBI	Prev				30.4	17.6				40
80	04	027	Sep 2019	1989	29	F	M	EM	N	NA	NA	P							Prev				15.1	7.9				40
81	04	028	Sep 2019	1977	42	F	SE	EM	N	NA	NA	N	N	<2	N	BN	NOT DET	NO	Naïve				14.3	9.9				40
82	04	029	Sep 2019	1988	31	F	M	EM	N	NA	NA	N	N	<2	N	BN	NOT DET	NO	Naïve				12.7	4.5				40
83	04	030	Oct 2019	1983	36	F	D	EM	N	NA	NA	N	N	<2	N	BN	NOT DET	NO	Naïve				20.7	7.2				40
84	04	031	Oct 2019	1988	31	F	S	NM	N	NA	NA	N	N	<2	N	BN	NOT DET	NO	Naïve				19.5	6				40
85	04	032	Oct 2019	1970	49	F	S	NM	N	NA	NA	N	N	<2	N	BN	NOT DET	NO	Naïve				22.7	6.3				40
86	04	033	Oct 2019	1989	30	M	M	EM	N	NA	NA	N	N	<2	N	BN	NOT DET	NO	Naïve				49.9	16.8				40
87	04	034	Oct 2019	1969	50	M	M	EM	N	NA	NA	N	P	123.4	P	BP	NOT DET	NO	Prev				31.2	15.3				40
88	04	035	Oct 2019	1985	34	F	D	EM	N	NA	NA	N	P	29.71	P	BP	NOT DET	NO	Prev				22.2	10.2				40
89	04	036	Oct 2019	1993	26	F	S	NM	N	NA	NA	N	N	<2	N	BN	NOT DET	NO	Naïve				19.7	9				40
90	04	037	Oct 2019	1988	31	F	M	EM	N	NA	NA	N	P	370.4	P	BP	NOT DET	NO	Prev				25.9	10.4				40
91	04	038	Oct 2019	1985	34	F	S	NM	N	NA	NA	N	N	<2	N	BN	NOT DET	NO	Naïve				19.5	8.5				40
92	04	039	Oct 2019	1980	39	M	M	EM	N	NA	NA	N	N	<2	N	BN	NOT DET	NO	Naïve				19.6	8.4				40
93	04	040	Oct 2019	1982	37	F	W	EM	N	NA	NA	N	N	<2	N	BN	NOT DET	NO	Naïve				16.4	5.8				40
94	04	041	Oct 2019	1987	32	F	D	EM	N	NA	NA	N	P	11.93	P	BP	NOT DET	NO	Prev				37	0.4				40
95	04	042	Oct 2019	1975	43	F	M	EM	N	NA	NA	P							Prev				12.8	6.8				40
96	04	043	Oct 2019	1978	41	M	M	EM	N	NA	NA	N	N	<2	N	BN	NOT DET	NO	Naïve				23.9	6.4				40
97	04	044	Oct 2019	1974	45	F	D	EM	N	NA	NA	N	N	<2	N	BN	NOT DET	NO	Naïve				28	9.8				40
98	04	046	Oct 2019	1988	30	F	M	EM	N	NA	NA	N	N	<2	N	BN	NOT DET	NO	Naïve				13.9	6.6				40
99	04	047	Oct 2019	1980	39	M	SE	EM	N	NA	NA	N	P	>1000	P	BP	NOT DET	NO	Prev				14.2	5.7				40
100	04	048	Oct 2019	1988	30	F	M	EM	N	NA	NA	N	N	<2	N	BN	NOT DET	NO	Naïve				18.3	11.3				40
101	04	049	Oct 2019	1972	47	M	M	EM	N	NA	NA	N	N	<2	N	BN	NOT DET	NO	Naïve				23.4	8.8				40
102	04	050	Oct 2019	1984	35	M	M	EM	N	NA	NA	N	P	>1000	P	BP	NOT DET	NO	Prev				29.6	16.1				40
103	04	051	Oct 2019	1982	37	F	D	EM	N	NA	NA	N	N	<2	N	BN	NOT DET	NO	Naïve				22.5	5.1				40
104	04	052	Oct 2019	1980	39	F	S	NM	N	NA	NA	N	N	<2	N	BN	NOT DET	NO	Naïve				22.4	4.8				40
105	04	053	Oct 2019	1972	47	M	M	EM	N	NA	NA	N	N	<2	N	BN	NOT DET	NO	Naïve				20.3	10.5				40
106	04	054	Oct 2019	1980	39	F	M	EM	N	NA	NA	N	N	<2	N	BN	NOT DET	NO	Naïve				14.5	2.4				40
107	04	055	Oct 2019	1982	36	M	M	EM	N	NA	NA	N	P	591	P	BP	NOT DET	NO	Prev				23.6	22.9				40
108	04	056	Oct 2019	1988	31	F	S	NM	N	NA	NA	N	N	<2	N	BN	NOT DET	NO	Naïve				11.1	3.6				40
109	04	057	Oct 2019	1972	47	F	S	NM	N	NA	NA	N	N	<2	N	BN	NOT DET	NO	Naïve				29.7	9.8				40
110	04	058	Oct 2019	1998	21	M	S	NM	N	NA	NA	N	N	<2	N	BN	NOT DET	NO	Naïve				16.6	5.6				40
111	04	059	Oct 2019	1974	45	F	M	EM	N	NA	NA	N	P	19.25	P	BP	<20	OBI	Prev				14.7	3.4				40
112	04	060	Nov 2019	2000	19	F	M	EM	N	NA	NA	N	N	<2	N	BN	NOT DET	NO	Naïve				10.7	5				40
113	04	061	Nov 2019	1985	34	M	M	EM	N	NA	NA	N	N	<2	N	BN	NOT DET	NO	Naïve				10.5	4.8				40
114	04	062	Nov 2019	1978	40	M	W	EM	N	NA	NA	N	N	<2	N	BN	NOT DET	NO	Naïve				56	16				40
115	04	063	Nov 2019	1989	30	F	SE	EM	N	NA	NA	N	P	313.5	P	BP	NOT DET	NO	Prev				14.2	4.9				40
116	04	064	Nov 2019	1986	32	M	S	NM	N	NA	NA	N	N	<2	N	BN	NOT DET	NO	Naïve				23.6	24.4				40
117	04	065	Nov 2019	1972	47	M	M	EM	N	NA	NA	P							Prev				358	139				40
118	04	066	Nov 2019	1997	42	F	M	EM	N	NA	NA	N	P	438.1	P	BP	NOT DET	NO	Prev				18.2	6.8				40
119	04	067	Nov 2019	1984	35	F	S	NM	N	NA	NA	N	N	<2	N	BN	NOT DET	NO	Naïve				11.7	6.3				40
120	04	068	Nov 2019	1989	30	M	S	NM	N	NA	NA	N	N	<2	N	BN	NOT DET	NO	Naïve				13.3	5.3				40
121	04	069	Nov 2019	1994	25	F	M	EM	N	NA	NA	N	P	51.56	P	BP	NOT DET	NO	Prev				86	23.3				40
122	04	070	Nov 2019	1982	36	M	D	EM	N	NA	NA	N	N	<2	N	BN	NOT DET	NO	Naïve				17.2	6.5				40
123	04	071	Nov 2019	1978	41	F	D	EM	N	NA	NA	N	N	<2	N	BN	NOT DET	NO	Naïve				25.3	11				40
124	04	072	Nov 2019	1985	34	F	D	EM	N	NA	NA	N	P	528.9	P	BP	NOT DET	NO	Prev				18.5	10.2				40
125	04	073	Nov 2019	1990	29	M	M	EM	N	NA	NA	N	N	<2	N	BN	NOT DET	NO	Naïve				45.7	10.2				40
126	04	074	Nov 2019	1973	46	M	M	EM	N	NA	NA	N	P	74.11	N	I	NOT DET	NO	Imm				125	13.2				40
127	04	075	Dec 2019	1965	54	M	M	EM	N	NA	NA	N	N	<2	N	BN	NOT DET	NO	Naïve				35.3	21.4				40
128	04	076	Dec 2019	1978	41	M	SE	EM	N	NA	NA	N	N	<2	N	BN	NOT DET	NO	Naïve				17.4	5.7				40
129	04	077	Dec 2019	1965	54	F	D	EM	N	NA	NA	N	P	61.05	P	BP	NOT DET	NO	Prev				26.6	6.5				40
130	04	078	Dec 2019	1996	23	F	M	EM	N	NA	NA	P							Prev				18.8	7.1				40
131	04	079	Dec 2019	1989	30	F	S	NM	N	NA	NA	N	N	<2	N	BN	NOT DET	NO	Naïve				27	10.9				40
132	04	080	Dec 2019	1963	56	M	W	EM	N	NA	NA	N	P	500.6	P	BP	NOT DET	NO	Prev				39.5	12.6				40
133	04	081	Dec 2019	1993	26	F	S	NM	N	NA	NA	N	N	<2	N	BN	NOT DET	NO	Naïve				13.7	6				40
134	04	082 A	Jan 2020	1984	35	F	D	EM	N	NA	NA	N	N	<3.1	N	BN	NOT DET	NO	Naïve				10.8	3.3				40
135	04	082 B	Jan 2020	1979	40	F	D	EM	N	NA	NA	N	P	>1000	P	BP	NOT DET	NO	Prev	228			1.5	0.3				40
136	04	083	Jan 2020	1969	50	M	S	NM	N	NA	NA	N	P	295	N	I	NOT DET	NO	Imm				10.9	5				40
137	04	084	Jan 2020	1996	23	F	M	EM	N	NA	NA	N	N	<3.1	N	BN	NOT DET	NO	Naïve	621			31.8	10.6				40
138	04	085	Jan 2020	1947	72	M	W	EM	N	NA	NA	N	N	<3.1	P	C	<20	OBI	Prev	163			32.8	16.6				40
139	04	086	Jan 2020	1986	33	F	M	EM	N	NA	NA	N	N	<3.1	N	BN	NOT DET	NO	Naïve	224			32.8	10.4				40
140	04	087	Jan 2020	1984	35	F	S	NM	N	NA	NA	N	N	<3.1	N	BN	NOT DET	NO	Naïve	293			23.4	5.6				40
141	04	089	Jan 2020	1984	35	F	M	EM	N	NA	NA	N	N	<3.1	N	BN	NOT DET	NO	Naïve	351			11.4	4.2				40
142	04	090	Jan 2020	1989	30	M	M	EM	N	NA	NA	N	N	<3.1	N	BN	NOT DET	NO	Naïve	859			59.8	22.2				40
143	04	091	Jan 2020	2000	19	F	M	EM	N	NA	NA	N	N	<3.1	N	BN	NOT DET	NO	Naïve				8.4	3.4				40
144	04	092	Jan 2020	1977	42	M	M	EM	N	NA	NA	N	N	<3.1	P	C	<20	OBI	Prev				15	2.7				40
145	04	093 A	Jan 2020	1969	51	M	D	EM	N	NA	NA	P							Prev				27	14				40
146	04	093 B	Feb 2020	1986	33	F	S	NM	N	NA	NA	N	N	<3.1	N	BN	NOT DET	NO	Naïve				15.7	4.7				40
147	04	094	Feb 2020	1977	42	M	W	EM	N	NA	NA	N	N	6.33	N	BN	NOT DET	NO	Naïve				46.4	19.3				40
148	04	095	Feb 2020	1994	26	M	SE	EM	N	NA	NA	N	N	<3.1	N	BN	NOT DET	NO	Naïve	322			15.7	9.1				40
149	04	096	Feb 2020	1984	35	M	M	EM	N	NA	NA	N	N	<3.1	N	BN	NOT DET	NO	Naïve				58.7	17.8				40
150	04	097	Feb 2020	1982	37	F	S	NM	N	NA	NA	N	N	<3.1	N	BN	NOT DET	NO	Naïve	369			22.4	7.6				40
151	04	098	Feb 2020	1987	32	M	S	NM	N	NA	NA	P							Prev				68.3	31.3				40
152	04	099	Feb 2020	1991	28	F	M	EM	N	NA	NA	N	N	<3.1	N	BN	NOT DET	NO	Naïve	180			15.3	6.5				40
153	04	100	Feb 2020	1989	30	F	M	EM	N	NA	NA	N	P	260.42	N	I	NOT DET	NO	Imm	464			12.2	6.9				40
154	04	101	Feb 2020	1968	51	F	M	EM	N	NA	NA	N	N	<3.1	N	BN	NOT DET	NO	Naïve				14.7	3				40
155	04	102	Feb 2020	1981	38	F	S	NM	N	NA	NA	N	N	<3.1	N	BN	NOT DET	NO	Naïve				25.8	5.4				40
156	04	103	Feb 2020	1982	37	F	M	EM	N	NA	NA	N	P	110.83	P	BP	NOT DET	NO	Prev				37.3	15.1				40
157	04	104	Feb 2020	1994	25	F	S	NM	N	NA	NA	N	P	26.52	N	I	NOT DET	NO	Imm	1247			10.1	6.2				40
158	04	105	Feb 2020	1996	23	M	S	NM	N	NA	NA	N	P	934.53	P	BP	NOT DET	NO	Prev				25.8	20.6				40
159	04	106	Feb 2020	1974	45	M	SE	EM	N	NA	NA	N	N	<3.1	N	BN	NOT DET	NO	Naïve	88			29.5	14				40
160	04	107	Feb 2020	1982	37	F	S	NM	N	NA	NA	N	N	<3.1	N	BN	NOT DET	NO	Naïve				18.6	10.7				40
161	04	108	Feb 2020	1986	33	F	S	NM	N	NA	NA	N	N	<3.1	N	BN	NOT DET	NO	Naïve				46.1	22.2				40
162	04	109	Feb 2020	1993	26	M	S	NM	N	NA	NA	N	P	20.39	P	BP	NOT DET	NO	Prev				73	19.9				40
163	04	110	Feb 2020	1973	46	M	M	EM	N	NA	NA	N	N	<3.1	N	BN	NOT DET	NO	Naïve				38.9	18.2				40
164	04	111	Feb 2020	1977	43	F	M	EM	N	NA	NA	N	N	<3.1	N	BN	NOT DET	NO	Naïve				28.1	15.6				40
165	04	112	Mar 2020	1984	36	F	SE	EM	N	NA	NA	N	N	<3.1	N	BN	NOT DET	NO	Naïve	8			36.9	23.6				40
166	04	113	Mar 2020	1974	45	F	S	NM	N	NA	NA	N	N	<3.1	N	BN	NOT DET	NO	Naïve				48.3	33.2				40
167	04	114	Mar 2020	1976	44	F	W	EM	N	NA	NA	N	N	<3.1	N	BN	NOT DET	NO	Naïve	665			19.6	11.3				40
168	04	115	Mar 2020	1979	40	M	M	EM	N	NA	NA	N	P	>1000	N	I	NOT DET	NO	Imm	521			18.2	16				40
169	04	116	Mar 2020	1994	25	M	S	NM	N	NA	NA	N	N	<3.1	N	BN	NOT DET	NO	Naïve				19.2	15				40
170	04	117	Mar 2020	1974	45	M	M	EM	N	NA	NA	N	P	9.58	P	BP	NOT DET	NO	Prev	11			113.7	105				40
171	04	118	Mar 2020	1986	33	M	S	NM	N	NA	NA	N	N	<3.1	N	BN	NOT DET	NO	Naïve				18	11.6				40
172	04	119	Mar 2020	1983	36	M	M	EM	N	NA	NA	N	N	<3.1	N	BN	NOT DET	NO	Naïve				44.2	33.4				40
173	04	120	Mar 2020	1985	35	M	M	EM	N	NA	NA	P							Prev				12.2	7.9				40
174	04	121	Mar 2020	1999	20	F	M	EM	N	NA	NA	N	N	<3.1	N	BN	NOT DET	NO	Naïve				23.8	11.7				40
175	04	122	Mar 2020	1996	24	F	M	EM	N	NA	NA	P							Prev				18.8	8.6				40
176	04	123	Mar 2020	1986	33	F	S	NM	N	NA	NA	N	P	22.76	N	I	NOT DET	NO	Imm				25.8	12.7				40
177	04	124	Mar 2020	1984	36	M	M	EM	N	NA	NA	N	N	4.26	N	BN	NOT DET	NO	Naïve	475			18.8	12.2				40
178	04	125	Apr 2020	1993	26	F	M	EM	N	NA	NA	N	P	>1000	P	BP	NOT DET	NO	Prev	361			13	6.4				40
179	04	126	Apr 2020	2000	20	F	M	EM	N	NA	NA	N	N	<3.1	N	BN	NOT DET	NO	Naïve				27	12.7				40
180	04	127	Apr 2020	1997	22	M	S	NM	N	NA	NA	N	P	332.05	P	BP	NOT DET	NO	Prev				29.3	23.7				40
181	04	128	Apr 2020	1984	35	F	M	EM	Y	2016	2	N	N	<3.1	N	BN	NOT DET	NO	Naïve				20	8				40
182	04	129	Apr 2020	1990	29	F	S	NM	N	NA	NA	N	N	<3.1	N	BN	NOT DET	NO	Naïve				25.4	18.1				40
183	03	001	Aug 2019	1954	65	F	SE	EM	N	NA	NA	N	P	>1000	P	BP	NOT DET	NO	Prev	147			24.7	5.3				40
184	03	002	Aug 2019	1962	57	M	M	EM	N	NA	NA	P							Prev	33			37.3	14.8				40
185	03	003	Sep 2019	1966	52	F	W	EM	N	NA	NA	N	N	<3.1	N	BN	NOT DET	NO	Naïve	56			19.1	0.1				40
186	03	004	Sep 2019	1963	56	F	W	EM	N	NA	NA	P							Prev				10.6	3.8				40
187	03	005	Sep 2019	1964	55	M	W	EM	N	NA	NA	N	P	357.43	P	BP	NOT DET	NO	Prev	32			39.4	37.7				40
188	03	006	Sep 2019	1988	31	F	S	NM	N	NA	NA	N	N	<3.1	N	BN	NOT DET	NO	Naïve				13.7	1.9				40
189	03	007	Sep 2019	1970	49	M	M	EM	N	NA	NA	P							Prev				25.9	5.8				40
190	03	008	Sep 2019	1979	40	M	M	EM	N	NA	NA	N	P	>1000	P	BP	NOT DET	NO	Prev				21	6	205	0.256098		40
191	03	009	Sep 2019	1980	38	F	SE	EM	N	NA	NA	N	P	112.71	P	BP	NOT DET	NO	Prev				14.3	4.8				40
192	03	010	Sep 2019	1965	54	F	W	EM	N	NA	NA	N	N	4.24	N	BN	NOT DET	NO	Naïve	34			46.1	3	267	0.431648		40
193	03	011	Oct 2019	1994	24	F	M	EM	N	NA	NA	N	N	<3.1	N	BN	NOT DET	NO	Naïve	69			28.9	7.2				40
194	03	012	Oct 2019	1975	44	F	M	EM	N	NA	NA	N	N	<3.1	N	BN	NOT DET	NO	Naïve	14			40.6	14.5	189	0.537037		40
195	03	013	Oct 2019	1985	34	M	M	EM	N	NA	NA	N	N	<3.1	N	BN	NOT DET	NO	Naïve	148			12.2	4.1				40
196	03	014	Oct 2019	1971	48	M	M	EM	N	NA	NA	N	P	46.57	N	I	NOT DET	NO	Imm	27			12.2	4.1	364	0.0837912		40
197	03	015	Nov 2019	1977	42	F	M	EM	N	NA	NA	N	P	34.24	P	BP	NOT DET	NO	Prev	252			17.8	3.5				40
198	03	016	Nov 2019	1983	36	M	S	NM	N	NA	NA	N	N	<3.1	N	BN	NOT DET	NO	Naïve				36	8.2	255	0.352941		40
199	03	017	Nov 2019	1968	51	M	M	EM	N	NA	NA	N	N	<3.1	N	BN	NOT DET	NO	Naïve	12			43.4	7.9	253	0.428854		40
200	03	018	Nov 2019	1975	44	M	M	EM	N	NA	NA	N	N	<3.1	N	BN	NOT DET	NO	Naïve	90			17.3	3.8	268	0.161381		40
201	03	019	Nov 2019	1989	30	F	S	NM	N	NA	NA	N	N	<3.1	N	BN	NOT DET	NO	Naïve	26			26.1	11.5				40
202	03	020	Jan 2020	1988	31	M	S	NM	N	NA	NA	N	N	<3.1	N	BN	NOT DET	NO	Naïve	281			27.2	8.5				40
203	03	021	Jan 2020	1984	35	M	S	NM	N	NA	NA	N	N	<3.1	N	BN	NOT DET	NO	Naïve	333			17.4	6.6				40
204	03	024	Jan 2020	1984	35	M	M	EM	N	NA	NA	N	N	<3.1	N	BN	NOT DET	NO	Naïve				44.1	20.7				40
205	03	025	Jan 2020	1972	47	F	D	EM	N	NA	NA	N	N	<3.1	N	BN	NOT DET	NO	Naïve	61	261	2.41664	26.8	3.6				40
206	03	028	Mar 2020	1970	49	M	M	EM	N	NA	NA	N	N	<3.1	N	BN	NOT DET	NO	Naïve	4			39.4	12.5	156	0.63141		40
207	03	029	Mar 2020	1978	41	F	S	NM	N	NA	NA	N	P	18.4	N	I	NOT DET	NO	Imm	43			16.7	6.9				40
208	03	030	Apr 2020	1983	37	F	M	EM	N	NA	NA	N	N	<3.1	N	BN	NOT DET	NO	Naïve	44			27	12.7	290	0.232759		40
